# Supplementary material for: The Replicative DnaE Polymerase of Bacillus subtilis Recruits the Glycolytic Pyruvate Kinase (PykA) When Bound to Primed DNA Templates
Source: Life (Basel). 2023 Apr 7;13(4):965. doi: 10.3390/life13040965 (PMC10143966; doi:10.3390/life13040965)
Supplement: Supplementary file 1 [file life-13-00965-s001.zip]

Archive with 1 entries (1 files):
- life-2283704-supplementary.pdf
